# Supplementary material for: Comparative Assessment of the Impacts of Wildland–Urban Interface Fire Ash on Growth of the Diatom Thalassiosira weissflogii
Source: Nanomaterials (Basel). 2025 Mar 9;15(6):422. doi: 10.3390/nano15060422 (PMC11944898; doi:10.3390/nano15060422)
Supplement: Supplementary file 1 [file nanomaterials-15-00422-s001.zip]

Archive with 1 entries (1 files):
- nanomaterials-3478570-supplementary.pdf
